# Supplementary material for: Aqueous Solution-Processed Nanometer-Thin Crystalline Indium Ytterbium Oxide Thin-Film Transistors
Source: Nanomaterials (Basel). 2022 Apr 5;12(7):1216. doi: 10.3390/nano12071216 (PMC9000645; doi:10.3390/nano12071216)
Supplement: Supplementary file 1 [file nanomaterials-12-01216-s001.zip]

Archive with 1 entries (1 files):
- nanomaterials-1645215-supplementary.pdf
